# Supplementary material for: The somatic mutation landscape of the human body
Source: Genome Biol. 2019 Dec 24;20:298. doi: 10.1186/s13059-019-1919-5 (PMC6930685; doi:10.1186/s13059-019-1919-5)
Supplement: Supplementary file 3 — Additional file 3: Table S1. Average percentage elimination of putative mutation calls by per-sample false-positive filters across all tissues. (TSV 5 kb) [file 13059_2019_1919_MOESM3_ESM.tsv]

Tissue	Total putative mutations (average per sample)	Total (%)	blacklisted_region	rna_edit (%)	splicing_junction_error (%)	sequencing_error (%)	bcf_read_position_bias (%)	bcf_mapping_quality_bias (%)	bcf_base_quality_bias (%)	bcf_mapping_quality_vs_strand_bias (%)	bcf_variant_distance_bias (%)
Adipose_Subcutaneous	8926.269091	100	88.98980727	83.2849003	77.65270117	74.92734943	34.41517083	34.36755259	30.96327048	30.92914705	14.09712251
Adipose_Visceral_Omentum	8403.065217	100	88.94795742	84.0593164	78.51612305	75.37852092	34.7980528	34.74666873	31.28486254	31.25408075	14.16364141
Adrenal_Gland	7439.685897	100	88.37619338	82.0096123	76.33530998	72.79775309	33.80235424	33.75555919	30.7333319	30.70223458	14.16844555
Artery_Aorta	8484.816667	100	88.73819735	82.02968915	76.83165076	73.39540633	33.49157384	33.44136548	30.0435397	30.01379882	14.34484068
Artery_Coronary	8516.397059	100	88.6819273	82.43007716	77.33217026	73.96831547	33.71466099	33.6636374	30.2664128	30.23184577	14.22017966
Artery_Tibial	8092.208092	100	89.06983406	82.34206906	77.60255978	73.26608127	32.77811623	32.73033537	29.51535574	29.48704266	14.02463876
Brain_Caudate_basal_ganglia	5980.927419	100	88.62908195	80.92331481	77.26771061	73.14432782	32.86214002	32.81491503	29.91709408	29.88728126	14.61226674
Brain_Cortex	6698.464	100	90.80390397	84.16986513	79.67170895	76.25579552	35.25559339	35.20209389	32.05346116	32.02151561	16.26202373
Brain_Frontal_Cortex_BA9	6989.669643	100	89.82945451	82.23354026	78.7800608	75.22521523	32.93148309	32.8792629	29.87050017	29.83895448	14.74190662
Brain_Hippocampus	5415.838384	100	88.21976534	81.73617032	78.37418125	73.43801122	32.03536436	31.98939788	29.0683908	29.03601513	14.05711139
Brain_Hypothalamus	6250.010989	100	87.70667658	80.63405982	77.21690336	73.16248771	32.78126383	32.73394209	29.77230981	29.74388605	14.73909481
Brain_Nucleus_accumbens_basal_ganglia	6564.458333	100	88.86910573	80.81706638	77.08939505	72.67305737	32.84281996	32.79313138	29.92860901	29.90132808	14.9804248
Brain_Putamen_basal_ganglia	5425.07	100	88.17749225	80.41904088	76.94428929	72.10794471	31.77820218	31.73605967	28.82078541	28.7911446	14.00641185
Breast_Mammary_Tissue	8920.004717	100	89.23733166	83.62435084	77.65732482	75.20352435	35.83092915	35.77795249	32.38393393	32.35126236	14.82290351
Colon_Sigmoid	8659.491329	100	90.06657685	83.26519183	78.29313651	74.92570055	34.05464327	34.00537925	30.69673335	30.66794965	14.17389361
Colon_Transverse	9047.841584	100	90.00327832	85.17303358	79.47570059	76.80591937	38.45297448	38.40028749	34.74140794	34.70586934	15.30839818
Esophagus_Gastroesophageal_Junction	8425.737143	100	89.70088798	83.39174359	78.45266943	75.19958098	34.39194303	34.34065183	30.91648044	30.88697037	14.23032531
Esophagus_Mucosa	9598.717325	100	92.16788252	88.80363947	83.29164826	79.40364144	37.80858364	37.75517606	33.33221668	33.30070469	14.46148917
Esophagus_Muscularis	8223.267148	100	89.8290422	83.28632364	78.56890356	75.02330087	34.1453971	34.0975327	30.74562732	30.71626413	14.03922567
Heart_Atrial_Appendage	6294.949541	100	89.32575887	85.33651314	79.58297382	74.01677901	33.68698909	33.64132458	30.18795976	30.15454299	13.14077749
Heart_Left_Ventricle	5091.56	100	88.45982368	85.49826961	80.53737012	73.08422228	32.51814734	32.47121662	29.05287676	29.02301204	12.27384475
Liver	8367.762963	100	92.92820319	83.27914634	77.16298332	72.14873496	35.65887623	35.61047705	32.03370867	32.00325068	14.56253993
Lung	9864.347826	100	87.50967249	80.93449853	74.53417394	71.73217193	35.44788771	35.39817347	32.34461752	32.31121518	15.24665762
Muscle_Skeletal	6625.87473	100	93.01444419	91.27244871	86.17667919	78.03173639	33.92062291	33.87235667	30.09700603	30.06704326	12.22755205
Nerve_Tibial	9017.806061	100	89.78855976	83.33712919	77.24216136	74.92644623	35.38887896	35.34082132	32.14443833	32.11143579	15.00164383
Ovary	9723.924528	100	89.65504283	81.92775444	75.46015692	73.11473572	35.1406608	35.09362059	32.04775917	32.01280108	15.1433864
Pancreas	5456.59893	100	91.36309594	88.27197696	81.31852222	74.37974022	36.37546026	36.32342641	32.41963907	32.38773518	14.79887494
Pituitary	8898.211382	100	87.62793665	79.98027461	73.34163785	71.54765217	36.56226883	36.50782983	33.63042131	33.59910162	17.44602555
Prostate	8644.652542	100	89.6704359	83.2457019	76.74851596	74.36759383	35.95210604	35.89977716	32.56642686	32.53151086	15.32648165
Skin_Not_Sun_Exposed_Suprapubic	10233.80074	100	90.89822388	86.69612724	81.59294147	78.01007613	36.84234565	36.79130559	32.54901587	32.51397203	13.4449117
Skin_Sun_Exposed_Lower_leg	9704.477807	100	91.10671432	87.24931468	82.58307188	78.9734477	37.70465456	37.65054865	33.28447744	33.25312532	13.76454831
Small_Intestine_Terminal_Ileum	10477.97087	100	89.84496569	84.81367603	78.7652287	76.52872545	39.12005085	39.06096345	35.54351382	35.50951861	15.80192781
Spleen	11093.0708	100	88.48207856	81.99133441	75.00919149	73.22773294	37.6792316	37.62159237	34.32358674	34.2896924	15.50987095
Stomach	6705.502488	100	89.01355584	84.91221644	79.47075233	76.15478463	38.20874507	38.15681896	34.5747724	34.53656081	15.34408258
Thyroid	9233.224852	100	89.30073416	81.84094545	75.3754085	73.12084006	36.63841713	36.58586194	33.61565634	33.58121782	15.7535584
Whole_Blood	7356.880952	100	84.72380848	74.23726734	68.35903347	65.29295472	33.68868835	33.6377605	30.39774537	30.3688705	14.62340666
