# Supplementary material for: The somatic mutation landscape of the human body
Source: Genome Biol. 2019 Dec 24;20:298. doi: 10.1186/s13059-019-1919-5 (PMC6930685; doi:10.1186/s13059-019-1919-5)
Supplement: Supplementary file 4 — Additional file 4: Table S2. Total number of samples per tissue included for the final set of mutation calls. (TSV 784 bytes) [file 13059_2019_1919_MOESM4_ESM.tsv]

Adipose_Subcutaneous	275
Adipose_Visceral_Omentum	230
Adrenal_Gland	156
Artery_Aorta	240
Artery_Coronary	136
Artery_Tibial	346
Brain_Caudate_basal_ganglia	124
Brain_Cortex	125
Brain_Frontal_Cortex_BA9	112
Brain_Hippocampus	99
Brain_Hypothalamus	91
Brain_Nucleus_accumbens_basal_ganglia	120
Brain_Putamen_basal_ganglia	100
Breast_Mammary_Tissue	212
Colon_Sigmoid	173
Colon_Transverse	202
Esophagus_Gastroesophageal_Junction	175
Esophagus_Mucosa	329
Esophagus_Muscularis	277
Heart_Atrial_Appendage	218
Heart_Left_Ventricle	250
Liver	135
Lung	345
Muscle_Skeletal	463
Nerve_Tibial	330
Ovary	106
Pancreas	187
Pituitary	123
Prostate	118
Skin_Not_Sun_Exposed_Suprapubic	271
Skin_Sun_Exposed_Lower_leg	383
Small_Intestine_Terminal_Ileum	103
Spleen	113
Stomach	201
Thyroid	338
Whole_Blood	378
