# Supplementary material for: The somatic mutation landscape of the human body
Source: Genome Biol. 2019 Dec 24;20:298. doi: 10.1186/s13059-019-1919-5 (PMC6930685; doi:10.1186/s13059-019-1919-5)
Supplement: Supplementary file 6 — Additional file 6: Table S4. P-values (−log10[p-value]) for the coefficients of each feature used in a linear regression on the total number of mutations per tissue. (TSV 6 kb) [file 13059_2019_1919_MOESM6_ESM.tsv]

tissue	Uniquely mapped reads	Transcriptome diversity	RIN	Ischemic time	Time in fixative	Age	Gender	BMI	Self-defined race	Genotype PC1	Genotype PC2	Genotype PC3
Adipose_Subcutaneous	46.6076929895	0.3949505466	0.9920436147	0.594573695	0.1688130899	1.0179766509	1.6315957419	0.7008775183	0.4435392686	2.398493561	0.6425179758	0.5960204632
Adipose_Visceral_Omentum	14.891220822	2.5282646688	0.0008451736	0.5932527144	0.9592818379	0.4923011569	0.1392779552	0.1584269355	0.5113862296	0.1034086234	0.1169761892	0.0166640037
Adrenal_Gland	25.5298155106	1.1172956585	0.4067619292	0.6516383	0.016137227	0.3092940188	0.2964921898	0.2528185922	0.1835496695	0.5108307198	0.0216616915	0.3191323324
Artery_Aorta	18.5557867903	1.3273688061	1.9039017671	15.502989668	0.098284749	0.0198769269	0.6641093419	0.3310054941	0.1540566728	0.3178053266	0.0654465043	0.0246752731
Artery_Coronary	8.4733175597	0.8002794491	0.0504490928	4.8136036578	1.1156631923	0.4152418744	0.5414047405	0.7453287634	0.3906203313	1.5391689049	0.4837551415	0.0810622262
Artery_Tibial	29.2878898697	1.4432862909	0.4369475817	1.8165650874	0.6123997572	0.9275525858	0.483700331	0.8672158559	0.5155742222	0.344557025	0.194828928	0.9416354302
Brain_Caudate_basal_ganglia	17.6635793591	3.4279784235	3.0285167091	1.2893886468	0.450351429	0.3603333477	0.0034145293	0.8506903949	0.1127231337	0.422010488
Brain_Cortex	11.752230719	4.4379952123	0.2035391686	0.1096630607	0.1691486701	0.4161176461	1.048248961	0.3270949591	0.1339745954	0.1654341389	0.0105802235	0.0654024475
Brain_Frontal_Cortex_BA9	17.650322368	3.8429980337	0.3047027157	0.4534221563	0.0629424482	0.2505291323	0.2320272443	0.1072324839	0.015233656	0.2276665062
Brain_Hippocampus	11.3921303147	3.6013835171	0.6540905597	0.2383263663	0.2405120952	0.020642011	0.3531881188	1.1494995232	0.0652535911	0.1989692179
Brain_Hypothalamus	14.4329430186	4.7805238406	0.9893300588	0.5541174555	0.198900273	1.4972431421	0.1736648279	0.429817486	0.0821472399	0.3197243127
Brain_Nucleus_accumbens_basal_ganglia	13.8550086593	4.6662429138	0.3280146545	1.1050003993	0.4312433606	0.7384902325	0.0086473168	1.706329359	0.0602398285	0.1014011852
Brain_Putamen_basal_ganglia	21.1016459523	3.7946787605	0.1850982429	0.2846691113	0.0611120689	0.6514863216	0.1208975494	0.8536269546	0.7108573834	0.0355481547
Breast_Mammary_Tissue	18.6775356288	3.1341520993	0.7106969758	1.7051153532	0.8111450409	0.4735830225	4.8738493443	0.7529915253	0.1275318113	0.4452799406	0.0169918866	0.6516972717
Colon_Sigmoid	23.7776783371	1.6674101398	0.2583252048	0.1290110156	0.3001812985	0.2031126634	0.1989889536	0.1921112388	0.0915984156	0.2601223548	0.0315989988	0.5249667823
Colon_Transverse	11.7937495735	1.7786931355	1.1326372441	0.0979033835	0.451390781	0.2769820653	0.7683073834	0.412044206	0.4470860769	1.106071865	1.5759107437	0.0289566867
Esophagus_Gastroesophageal_Junction	46.6602769956	6.2844179002	0.3179518022	1.1205776846	0.1887640385	1.6326176005	0.7398700095	0.1983037481	0.0987481228	1.8034731002	1.7286835219	1.9373950094
Esophagus_Mucosa	57.6884528602	2.4056793822	5.7236202182	1.2456139291	2.4193150593	0.1351528014	0.2196092842	0.7810464073	0.2748984507	3.2403707444	0.0040028032	1.596510298
Esophagus_Muscularis	50.6917371431	2.1922275711	0.1235347443	0.7189044534	0.1746902348	0.0180993736	0.119107026	0.1898203637	0.1763125756	1.5209691782	0.2768917124	0.2634155414
Heart_Atrial_Appendage	27.1624032178	5.0011577337	0.2156612747	0.0273189072	1.2921319579	0.3695543682	0.0776143454	0.0432580454	0.1639076731	0.9220985904	0.1869424228	0.0088312784
Heart_Left_Ventricle	26.7177867622	9.0517701016	0.3594162929	0.3310236105	0.1719781949	0.0427395837	0.0539178865	1.2347261817	0.1741321537	0.4974309682	0.2093839425	0.1878936062
Liver	13.7460974675	1.6608738847	0.9475507924	1.4338602718	0.5288504068	0.7953000183	0.3883778877	1.2057375553	0.0774239659	0.0197144912	0.2726151944	0.2789883864
Lung	20.9296840959	0.367140847	1.3414312882	9.7026193312	0.0513731409	0.5576992911	0.835800246	0.2185060708	0.0765557126	0.6257472114	0.0683641687	0.0301045687
Muscle_Skeletal	40.9109756212	3.1351777878	0.6016804699	0.1039750363	0.0035281484	1.0341679208	0.0781200143	0.1660833727	0.2327110707	0.4305394169	0.1805036677	0.2896579353
Nerve_Tibial	41.6049607897	0.9777536824	1.745625946	5.1345856212	0.1615584949	1.0553528751	0.5555013741	0.4255641039	8.4964199672	2.0509618833	0.2276943886	0.4337378261
Ovary	22.8239115705	2.2765815232	0.0579803608	1.3571926267	0.5663148647	0.0164126536	0.6792122373	0.2370460345	0.18458298	0.3289796576	1.0520223904
Pancreas	16.930441564	2.9237917329	0.2591299806	6.9009551437	0.2674110028	0.3249835398	0.7183946665	1.362226792	0.0224778805	0.8652854396	0.1498194659	0.4106114896
Pituitary	18.366464409	1.4624575731	0.4412629931	0.0490758544	0.3087629871	0.3887320993	0.0688936715	0.8465599727	1.2915057268	3.7088457937	0.1213858646	0.6507950161
Prostate	8.2548118844	0.6141253823	0.8197683546	2.3752614411	0.5635983078	0.5742026324	0.0220885128	0.0519011204	0.0591255206	0.0267956637	0.5942527218
Skin_Not_Sun_Exposed_Suprapubic	44.706165999	0.0757775721	1.7404524538	0.2687027034	0.0641861909	0.5368062592	0.2994995635	0.239087239	0.2406171739	0.402822037	0.2966527907	0.2979659253
Skin_Sun_Exposed_Lower_leg	32.6220274432	0.9526875719	1.3248074373	1.2316160222	0.109745371	0.3916663932	1.5895897606	0.3026655981	0.1906319621	0.0553851273	0.1476222856	0.1459089946
Small_Intestine_Terminal_Ileum	5.5066076679	0.2590452443	0.8920885353	1.4038043824	1.6026122305	0.2164865549	0.1949460153	1.0048128527	1.0465462048	0.2329648876	0.889533773	0.151673404
Spleen	22.7263482108	0.7767003078	0.5055810973	0.623075657	0.4271764414	1.2155056589	0.0649612118	2.509638157	0.7355490067	0.3652860445	0.0823803766	0.7267643905
Stomach	4.0971712456	0.1835647035	0.3126724718	0.8890005605	0.0039446209	0.3615068122	0.5869245659	0.4977363711	0.8590823893	3.2756146898	0.6456811107	0.3657671564
Thyroid	28.2976345526	0.3643707482	0.6775578173	1.4437130466	0.7518743991	0.0204783904	0.6166535952	0.0094066247	0.0482315553	2.9638653733	0.8250955935	0.0277380055
Whole_Blood	20.0625641948	1.9512436208	0.9731081744	19.8034468515	2.9092728232	0.2460662159	0.0073867946	0.1395854145	0.3867451814	0.1137962157	0.0584060782
