# Supplementary material for: The somatic mutation landscape of the human body
Source: Genome Biol. 2019 Dec 24;20:298. doi: 10.1186/s13059-019-1919-5 (PMC6930685; doi:10.1186/s13059-019-1919-5)
Supplement: Supplementary file 7 — Additional file 7: Table S5. Average percentage of each mutation type across samples of the given tissue. (TSV 3 kb) [file 13059_2019_1919_MOESM7_ESM.tsv]

tissue	C>A	C>G	C>T	T>A	T>C	T>G
Adipose_Subcutaneous	0.137096164	0.0785460284	0.3065964829	0.0801565084	0.3195776003	0.078027216
Adipose_Visceral_Omentum	0.1299343096	0.0751039595	0.2884228289	0.0767311517	0.3591514494	0.0706563008
Adrenal_Gland	0.0991098811	0.0818872017	0.3006021393	0.0896476924	0.360816067	0.0679370185
Artery_Aorta	0.0904496843	0.0664109659	0.2274062757	0.0666887467	0.4849731301	0.0640711973
Artery_Coronary	0.0890217175	0.0667662881	0.2492926878	0.0691970512	0.4584379358	0.0672843196
Artery_Tibial	0.1020443561	0.057979927	0.2141331	0.0622215915	0.4972050742	0.0664159512
Brain_Caudate_basal_ganglia	0.0851620364	0.0856576448	0.2846994686	0.078140918	0.3819488422	0.0843910901
Brain_Cortex	0.0933355751	0.0780773838	0.2869632837	0.0811668523	0.3823374877	0.0781194174
Brain_Frontal_Cortex_BA9	0.0863593519	0.0726917725	0.2924951748	0.0901746039	0.375016832	0.0832622649
Brain_Hippocampus	0.0897981282	0.0780416119	0.3048572975	0.0856601439	0.3581096759	0.0835331425
Brain_Hypothalamus	0.080656747	0.0764152557	0.2895501967	0.0798358132	0.3967846759	0.0767573114
Brain_Nucleus_accumbens_basal_ganglia	0.0792215889	0.0771063413	0.2822408265	0.0741449947	0.412762736	0.0745235126
Brain_Putamen_basal_ganglia	0.0869752506	0.0820410401	0.2871632206	0.0775767544	0.3858865915	0.0803571429
Breast_Mammary_Tissue	0.1048389902	0.0873291047	0.3076521679	0.0732400246	0.3505687814	0.0763709313
Colon_Sigmoid	0.1179806362	0.0843533887	0.310857538	0.0848547718	0.3213347165	0.0806189488
Colon_Transverse	0.079092871	0.0996397168	0.3536215599	0.0678206432	0.3314338203	0.0683913889
Esophagus_Gastroesophageal_Junction	0.1124194828	0.0774072092	0.3119543751	0.0786622617	0.3448256769	0.0747309943
Esophagus_Mucosa	0.1010291252	0.1030174352	0.3161512714	0.0652395464	0.3352650247	0.079297597
Esophagus_Muscularis	0.1213314245	0.077743123	0.3263242663	0.0793537171	0.3175426935	0.0777047755
Heart_Atrial_Appendage	0.115852398	0.1037761852	0.2923787211	0.0700282525	0.3399083517	0.0780560915
Heart_Left_Ventricle	0.1137503025	0.1142343464	0.3074369879	0.074577326	0.3021125056	0.0878885316
Liver	0.0777265105	0.0616047258	0.2609076861	0.0558946988	0.4860975636	0.0577688151
Lung	0.0877504808	0.0801789453	0.2877936606	0.061345504	0.4167005578	0.0662308515
Muscle_Skeletal	0.1035070274	0.1095946061	0.3272679869	0.065205001	0.3178213259	0.0766040527
Nerve_Tibial	0.1090295036	0.0756866119	0.2892691009	0.0728987447	0.3761071815	0.0770088575
Ovary	0.0996002219	0.0816962834	0.3205111039	0.0751162034	0.3523211997	0.0707549877
Pancreas	0.077944534	0.0882688692	0.2521488047	0.0693828901	0.4587026591	0.0535522428
Pituitary	0.0690149847	0.0851644059	0.2665577729	0.0563880406	0.4641289681	0.0587458277
Prostate	0.0939010181	0.0762707008	0.2938322541	0.063205547	0.3992130346	0.0735774454
Skin_Not_Sun_Exposed_Suprapubic	0.1080708862	0.1074442194	0.3277613419	0.0778742877	0.3090852121	0.0697640526
Skin_Sun_Exposed_Lower_leg	0.1032391061	0.105817258	0.3480182139	0.0791960903	0.289092103	0.0746372287
Small_Intestine_Terminal_Ileum	0.0816922847	0.0899281064	0.3541131542	0.0615104443	0.3426428018	0.0701132086
Spleen	0.0764719411	0.0987350506	0.3513109476	0.070400184	0.3360165593	0.0670653174
Stomach	0.0860480982	0.1000483257	0.3409090909	0.0687219285	0.3348257434	0.0694468133
Thyroid	0.0837472826	0.0936370088	0.3015465369	0.0612138006	0.3853951948	0.0744601764
Whole_Blood	0.0645636292	0.0612599347	0.2491287686	0.040992241	0.5426327613	0.0414226652
