# Supplementary material for: The somatic mutation landscape of the human body
Source: Genome Biol. 2019 Dec 24;20:298. doi: 10.1186/s13059-019-1919-5 (PMC6930685; doi:10.1186/s13059-019-1919-5)
Supplement: Supplementary file 8 — Additional file 8: Table S6. Significant associations between biological sex and mutation load across tissues and mutation types. (TSV 854 bytes) [file 13059_2019_1919_MOESM8_ESM.tsv]

Feature	Spearman	pvalue permutation	tissue	mutation type	q value
GENDER	0.433534295	<1.00E-04	Breast_Mammary_Tissue	C.G	<0.0017
GENDER	0.423824186	<1.00E-04	Breast_Mammary_Tissue	mutations_all	<0.0017
GENDER	0.422941449	<1.00E-04	Breast_Mammary_Tissue	C.T	<0.0017
GENDER	0.377039116	<1.00E-04	Breast_Mammary_Tissue	T.C	<0.0017
GENDER	0.313482039	<1.00E-04	Breast_Mammary_Tissue	T.G	<0.0017
GENDER	0.252018967	1.00E-04	Adipose_Subcutaneous	C.T	0.0017
GENDER	0.21827034	6.00E-04	Adipose_Subcutaneous	mutations_all	0.0102
GENDER	0.265593547	4.00E-04	Breast_Mammary_Tissue	T.A	0.0136
GENDER	0.178823893	0.0033	Adipose_Subcutaneous	T.G	0.0561
GENDER	0.190072592	0.0039	Adipose_Visceral_Omentum	C.G	0.0663
GENDER	0.228963976	0.006	Liver	mutations_all	0.068
GENDER	0.22481604	0.004	Adrenal_Gland	T.A	0.068
GENDER	0.239639597	0.0053	Liver	T.C	0.0901
