# Supplementary material for: The somatic mutation landscape of the human body
Source: Genome Biol. 2019 Dec 24;20:298. doi: 10.1186/s13059-019-1919-5 (PMC6930685; doi:10.1186/s13059-019-1919-5)
Supplement: Supplementary file 11 — Additional file 11: Table S8 Significant GO enrichments for genes whose expression is significantly and negatively associated with C > T mutation load across several tissues. (TSV 2 kb) [file 13059_2019_1919_MOESM11_ESM.tsv]

term_ID	description	p-value	q-value
GO:0051641	cellular localization	1.12E-09	0.0000153
GO:0046907	intracellular transport	9.49E-09	0.0000652
GO:0051128	regulation of cellular component organization	0.000000171	0.000588
GO:0044087	regulation of cellular component biogenesis	0.000000361	0.000991
GO:0016192	vesicle-mediated transport	0.000000459	0.00105
GO:0003012	muscle system process	0.000000569	0.00112
GO:0006928	movement of cell or subcellular component	0.00000068	0.00117
GO:0007167	enzyme linked receptor protein signaling pathway	0.00000153	0.0021
GO:0048193	Golgi vesicle transport	0.00000211	0.00242
GO:0048638	regulation of developmental growth	0.0000033	0.00283
GO:0051179	localization	0.00000411	0.00314
GO:0007155	cell adhesion	0.00000439	0.00317
GO:0016032	viral process	0.00000325	0.00319
GO:0071840	cellular component organization or biogenesis	0.00000586	0.00335
GO:0000338	protein deneddylation	0.00000624	0.00343
GO:0022610	biological adhesion	0.0000058	0.00346
GO:0051493	regulation of cytoskeleton organization	0.00000796	0.00391
GO:0035329	hippo signaling	0.00000911	0.00417
GO:0044419	interspecies interaction between organisms	0.0000105	0.00451
GO:0032502	developmental process	0.0000159	0.0056
GO:0003186	tricuspid valve morphogenesis	0.0000156	0.00562
GO:0008104	protein localization	0.0000153	0.00568
GO:0009987	cellular process	0.0000187	0.0061
GO:0033036	macromolecule localization	0.0000235	0.00751
GO:0000715	nucleotide-excision repair, DNA damage recognition	0.0000359	0.00985
GO:0051338	regulation of transferase activity	0.000035	0.01
GO:1903817	negative regulation of voltage-gated potassium channel activity	0.0000415	0.0108
GO:0032268	regulation of cellular protein metabolic process	0.0000662	0.0157
GO:0010562	positive regulation of phosphorus metabolic process	0.0000881	0.0183
GO:0016241	regulation of macroautophagy	0.0000867	0.0183
GO:0015833	peptide transport	0.000102	0.02
GO:0030029	actin filament-based process	0.000124	0.0215
GO:0051246	regulation of protein metabolic process	0.000122	0.0218
GO:0007017	microtubule-based process	0.000121	0.0224
GO:0009894	regulation of catabolic process	0.00017	0.0254
GO:0046294	formaldehyde catabolic process	0.000176	0.0257
GO:0070647	protein modification by small protein conjugation or removal	0.000218	0.0294
GO:0031329	regulation of cellular catabolic process	0.000231	0.03
GO:0051174	regulation of phosphorus metabolic process	0.000287	0.0355
