# Supplementary material for: The somatic mutation landscape of the human body
Source: Genome Biol. 2019 Dec 24;20:298. doi: 10.1186/s13059-019-1919-5 (PMC6930685; doi:10.1186/s13059-019-1919-5)
Supplement: Supplementary file 12 — Additional file 12: Table S9. Significant GO enrichments for genes whose expression is significantly and positively associated with C > T mutation load across several tissues. (TSV 1 kb) [file 13059_2019_1919_MOESM12_ESM.tsv]

term_ID	description	p-value	q-value
GO:0002250	adaptive immune response	0.000000004	0.0000547
GO:0044281	small molecule metabolic process	7.64E-08	0.00035
GO:0031424	keratinization	0.000000255	0.000583
GO:0030155	regulation of cell adhesion	0.00000113	0.00119
GO:1902531	regulation of intracellular signal transduction	0.00000135	0.00124
GO:0002376	immune system process	0.00000312	0.00268
GO:0051336	regulation of hydrolase activity	0.00000958	0.00658
GO:0006629	lipid metabolic process	0.0000128	0.00733
GO:0001775	cell activation	0.0000123	0.00735
GO:0007163	establishment or maintenance of cell polarity	0.0000154	0.00813
GO:0001910	regulation of leukocyte mediated cytotoxicity	0.0000194	0.0092
GO:0046777	protein autophosphorylation	0.0000317	0.014
GO:0032940	secretion by cell	0.000031	0.0142
GO:0046368	GDP-L-fucose metabolic process	0.0000906	0.0283
GO:0006810	transport	0.0000978	0.0292
GO:1901615	organic hydroxy compound metabolic process	0.000124	0.0316
GO:0051270	regulation of cellular component movement	0.000132	0.0329
GO:0030010	establishment of cell polarity	0.000144	0.0352
GO:0006793	phosphorus metabolic process	0.000215	0.0447
GO:0032879	regulation of localization	0.0002	0.0449
GO:0006066	alcohol metabolic process	0.000269	0.048
GO:0072734	cellular response to staurosporine	0.000263	0.0489
