# Supplementary material for: The somatic mutation landscape of the human body
Source: Genome Biol. 2019 Dec 24;20:298. doi: 10.1186/s13059-019-1919-5 (PMC6930685; doi:10.1186/s13059-019-1919-5)
Supplement: Supplementary file 13 — Additional file 13: Table S10. List of cancer driver genes used in this study [2]. (TSV 312 bytes) [file 13059_2019_1919_MOESM13_ESM.tsv]

Gene
AKT1
BRAF
CASP8
CDH1
CDKN2A
CHEK2
CTNNB1
DDX3X
DICER1
EGFR
EP300
ERBB2
ERBB3
ERBB4
FBXW7
FGFR2
FGFR3
FLT3
GNA11
GNAQ
HRAS
IDH1
IDH2
KEAP1
KIT
KMT2C
KRAS
MAP2K1
MET
MTOR
NFE2L2
NOTCH1
NRAS
PIK3CA
PIK3R1
PPP2R1A
PTPN11
RAC1
RASA1
RB1
RHEB
RHOA
RRAS2
RUNX1
SETD2
SF3B1
SMAD2
SMAD4
SPOP
TGFBR2
TP53
VHL
ZFP36L2
