# Supplementary material for: The somatic mutation landscape of the human body
Source: Genome Biol. 2019 Dec 24;20:298. doi: 10.1186/s13059-019-1919-5 (PMC6930685; doi:10.1186/s13059-019-1919-5)
Supplement: Supplementary file 15 — Additional file 15: Table S12. List of mutations in cancer driver genes annotated in Oncokb [37]. (TSV 4 kb) [file 13059_2019_1919_MOESM15_ESM.tsv]

Hugo_Symbol	Entrez_Gene_Id	Chromosome	Start_Position	End_Position	Strand	Variant_Classification	Variant_Type	Reference_Allele	Alt_Seq_Allele2	Mutation_Status	HGVSc	HGVSp_Short	t_depth	t_ref_count	t_alt_count	Protein_position	is-a-hotspot	is-a-3d-hotspot	mutation_effect	oncogenic
RHOA	ENSG00000067560	3	49412898	49412898	+	Missense	SNP	T	G	somatic	c.125A>C	p.Y42S	1124	1117	7	42	Y	Y	Likely Loss-of-function	Likely Oncogenic
RAC1	ENSG00000136238	7	6426892	6426892	+	Missense	SNP	C	T	somatic	c.85C>T	p.P29S	236	229	7	29	Y	Y	Gain-of-function	Oncogenic
PPP2R1A	ENSG00000105568	19	52714522	52714522	+	Nonsense	SNP	G	T	somatic	c.280G>T	p.E94*	425	419	6	94			Likely Loss-of-function	Likely Oncogenic
PPP2R1A	ENSG00000105568	19	52715982	52715982	+	Missense	SNP	C	T	somatic	c.547C>T	p.R183W	134	128	6	183	Y	Y	Likely Loss-of-function	Likely Oncogenic
RAC1	ENSG00000136238	7	6441556	6441556	+	Missense	SNP	A	G	somatic	c.403A>G	p.K135E	986	969	17	135	Y			Predicted Oncogenic
NOTCH1	ENSG00000148400	9	139393429	139393429	+	Nonsense	SNP	C	T	somatic	c.6102G>A	p.W2034*	85	77	8	2034			Likely Loss-of-function	Oncogenic
CDH1	ENSG00000039068	16	68867361	68867361	+	Nonsense	SNP	A	T	somatic	c.2608A>T	p.K870*	415	409	6	870			Likely Loss-of-function	Likely Oncogenic
NOTCH1	ENSG00000148400	9	139412683	139412683	+	Nonsense	SNP	G	T	somatic	c.1161C>A	p.C387*	50	44	6	387			Likely Loss-of-function	Oncogenic
NFE2L2	ENSG00000116044	2	178098960	178098960	+	Missense	SNP	C	A	somatic	c.85G>T	p.D29Y	457	450	7	29	Y		Likely Gain-of-function	Likely Oncogenic
RAC1	ENSG00000136238	7	6426860	6426860	+	Missense	SNP	G	T	somatic	c.53G>T	p.C18F	569	559	10	18	Y	Y	Likely Gain-of-function	Likely Oncogenic
NOTCH1	ENSG00000148400	9	139412683	139412683	+	Nonsense	SNP	G	T	somatic	c.1161C>A	p.C387*	67	59	8	387			Likely Loss-of-function	Oncogenic
IDH2	ENSG00000182054	15	90631839	90631839	+	Missense	SNP	T	C	somatic	c.514A>G	p.R172G	2066	2055	11	172	Y		Likely Switch-of-function	Likely Oncogenic
IDH2	ENSG00000182054	15	90631839	90631839	+	Missense	SNP	T	C	somatic	c.514A>G	p.R172G	1651	1642	9	172	Y		Likely Switch-of-function	Likely Oncogenic
IDH2	ENSG00000182054	15	90631839	90631839	+	Missense	SNP	T	C	somatic	c.514A>G	p.R172G	1233	1226	7	172	Y		Likely Switch-of-function	Likely Oncogenic
RHOA	ENSG00000067560	3	49412898	49412898	+	Missense	SNP	T	G	somatic	c.125A>C	p.Y42S	886	879	7	42	Y	Y	Likely Loss-of-function	Likely Oncogenic
RHOA	ENSG00000067560	3	49412899	49412899	+	Missense	SNP	A	T	somatic	c.124T>A	p.Y42N	921	914	7	42	Y	Y	Likely Loss-of-function	Likely Oncogenic
PPP2R1A	ENSG00000105568	19	52729049	52729049	+	Nonsense	SNP	G	T	somatic	c.1741G>T	p.E581*	537	531	6	581			Likely Loss-of-function	Likely Oncogenic
PPP2R1A	ENSG00000105568	19	52719107	52719107	+	Nonsense	SNP	G	T	somatic	c.883G>T	p.E295*	477	470	7	295			Likely Loss-of-function	Likely Oncogenic
FGFR3	ENSG00000068078	4	1807329	1807329	+	Missense	SNP	G	A	somatic	c.1584G>A	p.M528I	371	362	9	528			Likely Gain-of-function	Likely Oncogenic
RHOA	ENSG00000067560	3	49405929	49405929	+	Missense	SNP	C	T	somatic	c.209G>A	p.R70K	559	551	8	70		Y		Predicted Oncogenic
NOTCH1	ENSG00000148400	9	139396812	139396812	+	Nonsense	SNP	G	A	somatic	c.5296C>T	p.Q1766*	81	75	6	1766			Likely Loss-of-function	Oncogenic
TP53	ENSG00000141510	17	7578455	7578455	+	Missense	SNP	C	G	somatic	c.475G>C	p.A159P	59	53	6	159	Y		Likely Loss-of-function	Likely Oncogenic
RHOA	ENSG00000067560	3	49405929	49405929	+	Missense	SNP	C	T	somatic	c.209G>A	p.R70K	592	579	13	70		Y		Predicted Oncogenic
RAC1	ENSG00000136238	7	6426892	6426892	+	Missense	SNP	C	T	somatic	c.85C>T	p.P29S	350	344	6	29	Y	Y	Gain-of-function	Oncogenic
NOTCH1	ENSG00000148400	9	139396497	139396497	+	Nonsense	SNP	G	A	somatic	c.5428C>T	p.Q1810*	126	120	6	1810			Likely Loss-of-function	Oncogenic
NOTCH1	ENSG00000148400	9	139412240	139412240	+	Missense	SNP	C	T	somatic	c.1405G>A	p.D469N	102	96	6	469		Y		Predicted Oncogenic
RAC1	ENSG00000136238	7	6426892	6426892	+	Missense	SNP	C	T	somatic	c.85C>T	p.P29S	307	300	7	29	Y	Y	Gain-of-function	Oncogenic
NOTCH1	ENSG00000148400	9	139399504	139399504	+	Nonsense	SNP	G	A	somatic	c.4639C>T	p.Q1547*	104	92	12	1547			Likely Loss-of-function	Oncogenic
